# Supplementary material for: What Are the Normal Serum Creatine Kinase Values for Skeletal Muscle? A Worldwide Systematic Review
Source: Eur J Neurol. 2025 Jun 13;32(6):e70240. doi: 10.1111/ene.70240 (PMC12163646; doi:10.1111/ene.70240)
Supplement: Supplementary file 1 — Figure S1. [file ENE-32-e70240-s001.zip]

Archive with 8 entries (8 files):
- Supplementary figure 1.jpg
- Supplementary figure 2.jpg
- Supplementary figure 3.jpg
- Supplementary figure 4.jpg
- Supplementary Figure 5.pdf
- Supplementary figure 6.pdf
- Supplementary figure 7.docx
- Supplementary figure 8.docx
