# Supplementary material for: What Are the Normal Serum Creatine Kinase Values for Skeletal Muscle? A Worldwide Systematic Review
Source: Eur J Neurol. 2025 Jun 13;32(6):e70240. doi: 10.1111/ene.70240 (PMC12163646; doi:10.1111/ene.70240)
Supplement: Supplementary file 2 — Tables S1. [file ENE-32-e70240-s002.zip]

Archive with 3 entries (3 files):
- Supplementary Table 1 (Characteristics of the studies).xlsx
- Supplementary Table 2 (reference intervals across various groups).xlsx
- Supplementary table 3 (ROB assesment).xlsx
