# Supplementary material for: What Are the Normal Serum Creatine Kinase Values for Skeletal Muscle? A Worldwide Systematic Review
Source: Eur J Neurol. 2025 Jun 13;32(6):e70240. doi: 10.1111/ene.70240 (PMC12163646; doi:10.1111/ene.70240)
Supplement: Supplementary file 2 — Tables S1. [file ENE-32-e70240-s002.zip › Supplementary Table 1 (Characteristics of the studies).xlsx]

## Sheet: Tabelle1
Reference	year	number of subjects	female	ages 18-40	ages 41-60	ages 61-80	ages >80	ethicity	whilte	black	asian	others	exclusion and inclusion criteria	other considerations
Bakan	2016	435	218	112 males; 113 females	96 males; 95 females	10 males; 10 females	NA	Turkish (Northeastern Anatolia)				Turkish	Exclusion criteria were: BMI ≥ 30, alcohol consumption ≥ 70 g/day, smoking > 20 cigarettes/day, chronic systemic disease, having an acute disease within the last 14 days, currently known carrier state for HBV, HBC or HIV, pregnancy, and being in the postpartum first year.	Reference limits define the central 95% of the reference population; direct method of CK measurement
Boulat	1998	236	165			Mean age female 85 (62-99); mean age male 82 (60-97)		Turkish					Exclusion criteria were: people on vitamin D substitution, short life expectancy, severe chronic disease, acute insufficiency of the thyroid function, Cushing’s syndrome, hyperparathyroidism and hypercalcemia of other origin, renal osteodystrophy, Paget’s disease, or treatment with corticosteroids, biphosphonates, fluoride, calcitonin, oestrogens or anabolic agents and cognitive dysfunction.
Brewster	2007	1411	831		women 45 (7); men 46 (7)				503	580	202 south asian	69	We planned to exclude participants with myopathy, or with a family history of myopathy, and patients using cholesterol-lowering drugs.	instructed participants to abstain from heavy exercise during 3 days before visiting our hospital for a physical examination. Walking, driving, and normal daily activities were allowed. Physical examination included height, weight, blood pressure levels, and serum CK activity.
Carlsson	2009	897	459				all 70 yrs		897				Diabetes and elevated fasting plasma glucose were used as exclusion criteria for the study.
Dosoo	2012	625	309	mean age 36						625			Exclusion criteria: acute or chronic respiratory, cardiovascular, gastrointestinal, hepatic or genitourinary conditions, history of blood donation/transfusion within the immediate past three months, hospitalisation within the immediate past one month, or any other findings that in the opinion of the examining clinician may compromise on the assessment of the laboratory parameters, pregnant (eithe…
George	2016			20-29: 1686	30-49: 3514	50-59: 3340	>70: 1556		4119	2256	1270	hispanic: 2159; other: 292	All participnts were asked about vigorous exercise the last 3 days prior testing, those that refused to respond were excluded. The participants with vigorous exercise in the past 3 days had statistically significant higher CK levels and were excluded from the final results
Helmersson-Karlqvist	2016	531	266				all 80 yrs	Swedish	531				Persons with a known diagnosis of diabetes or a fasting glucose value ≥7.0 mmol/L wereexcluded from this study.	CK levels were presented originally in micro-kat/L
Ichichara	2016	6345	4964	18-72				Japanese			6345		Exclusion criteria: body mass index (BMI)>28 kg/m2, average daily consumption of ethanol >75 g, cigarette smoking >20/day, regular medication for chronic diseases, recent (42 weeks) recovery from acute illness or surgery requiring hospitalization, known hepatitis B or C virus carrier and pregnancy or within one year after childbirth	For 5216 participants, the IFCC/APFCB and JAMT studies requested avoidance of strenuous physical exertion/exercise for the preceding four days
Karita	2009	2105	1022	18-59				Eastern and southeastern Africa		2105			Enrolled volunteers were excluded from the study analysis if they had significant findings on physical examination or if laboratory tests revealed that they were pregnant, HIV antibody positive, had evidence of hepatitis B or C infection or suspected syphilis.
Lev	1999	968	540	Range: 20-25 Mean: M 21,5; F 20.2				Jews	968				subjects over the age of 25 or having a known or suspected heart, muscle, neurological, metabolic, orthopedic or surgical condition, were excluded from the study
Lilleng	2012	12828	6834	30- 40: men 208, female: 295	men: 2785, women: 3154	men: 2807, women: 3055	men: 194, women: 330	Nerwegian	12828				All persons with elevated CK values were offered a standardized control test 3 days after refraining from use of alcohol, leisure physical activity, muscular training, physiotherapy, acupuncture or any muscular damage. almost 70% of the control CK tests normalized 3 days after standardization of exercise
Omuse	2020	529	268	18-65				Kenyan		529			Exclusion criteria included individuals with a body mass index (BMI) >35 kg/m2, consumption of ethanol >70 g per day, smoking >20 cigarettes per day, taking regular medication for a chronic disease (diabetes mellitus, hypertension, hyperlipidemia, allergic disorders, depression), recent (< 15 days) recovery from acute illness, injury or surgery requiring hospitalization, carrier of HBV, HCV or HI…
Ozarda	2014	3162	1578	1457	1239	370		Turkish				3162	Exclusion criteria: Known diabetes on oral therapy or insulin, history of chronic liver or kidney disease, blood test results that clearly point to a severe disease, history of being a hospital in-patient or otherwise seriously ill during the previous 4 weeks, blood donation in the previous 3 months, known carrier state for HBV, HCV, or HIV, pregnant, breastfeeding, or within 1 year after childbi…
Rustad	2004	1849	1048					Nordic >95%	1849				Exclusion criteria: acute ilness, have been an inpatient in a hospital or dangerously ill (according to participants' own judgement) during the past month; more than 2 measures of alcohol in the last 24 hours (a measure is equal to 12 g alcohol); given blood as a donor in the past 5 months; pregnant or breastfeeding; have taken prescribed drugs during the past 2 weeks; participants must refrain f…	strenous exercise was recorded, no data if it was considered in the analysis. The protocol (SOP) states that the 25 – 50 individuals recruited by each laboratory should be distributed evenly between 4 age groups: 18 – 30, 31 – 50, 51 – 70 and more than 70 years. No data on the age distribution of the samples that were used for CK calculation.
Xia	2016	3029	1588	1476	1466 (40-64)	215 (65yrs)		Chinese			3029		Exclusion criteria: Presence of acute or chronic diseases which require medical intervention including: respiratory diseases, circulation system diseases, liver or kidney diseases, acute and chronic infections, metabolic and nutritional diseases, autoimmune diseases, endocrine diseases, hematological diseases, and malignant tumor. Febrile conditions or use of antibiotics in the past 2 weeks. Hist…	The participants were required to avoid excessive eating or drinking, unusual strenuous exercise within 3 days before the sampling, and sampling on the day after working a night shift
Shah	2018	512	253	254	253 (40-64yrs)	23 (>65)		Indian			512		exclusion criteria were mainly those who were diabetic, had history of liver or kidney disease, donated blood as a donor in the past 3 months, HBV, HCV or HIV carrier and female volunteers who were pregnant or within 1 year after childbirth	Prior to blood collection, volunteers were requested to avoid excessive physical exertion/exercise for 3 days before the sampling and were also requested to avoid excessive eating/drinking the night before and fast overnight for 10–12 h.
Borai	2015	230	128	18-64				Saudi Arabia (Arab, Afro-arab)			230		Inclusion criteria: subjectively feeling well, between the ages of 18 and 65 and ideally they were not taking any medication or supplements but if they were under any of medication names, doses and frequency were recorded. The participants were excluded if: diabetic and on oral therapy or insulin, history of chronic liver or kidney disease, had results from their blood samples that clearly point …
Man	2021	9499	4527	males: 20-29: 1040; female 20-49: 4001	male: 30-79: 3932; female: 50-59: 410	female: 60-79: 116		Chinese			9499		_x0002_ Routine check-ups patients: Exclusion criteria: Age <20 or >80 years; BMI <18.5 or ≥28 kg/m2; Excessive smoking (≥20 cigarettes/day) or alcohol drinking (≥30 g/day); Pregnant women or postpartum less than a year before; History of cancer, autoimmune disease, hypertension, diabetes, cardiovascular disease, cerebrovascular disease, tuberculosis, hepatitis or liver cirrhosis; History of surg…
Yang	2012	883	487	41.0±16.5				Chinese (Northen China)			883		Inclusion criteria: adult individuals from Northern China, covering cities and villages. The age ranged from 20 to 79years. Exclusion criteria: (1) a diagnosis of acute or chronic infections, vascular, heart, liver, kidney or endocrine disease, systolic pressure≥140mmHg or diastolic pressure≥90mmHg; (2) pregnant women or postpartum less than a year before; (3) excessive smoking (more than 20 ciga…	to keep normal life habits, and were not to engage in strenuous exercise 3 days before sample collection
Wong	1983	1537	978	mean ages 29- 34 across groups (SD 6.2-12)					447	513	213	337 (hispanic), other 27	Healthy employees that did not do any strenous physical activity
