# Supplementary material for: What Are the Normal Serum Creatine Kinase Values for Skeletal Muscle? A Worldwide Systematic Review
Source: Eur J Neurol. 2025 Jun 13;32(6):e70240. doi: 10.1111/ene.70240 (PMC12163646; doi:10.1111/ene.70240)
Supplement: Supplementary file 2 — Tables S1. [file ENE-32-e70240-s002.zip › Supplementary Table 2 (reference intervals across various groups).xlsx]

## Sheet: Tabelle1
Author	country	Age (SD)	number	LL	CI (LL)	Median	Mean	SD	UL	CI (UL)	outliers treatment	statistical method
turkish males
Bakan	Turkey	38 (29–47)-median IQR	217	42	37-54				228	223-232	Dixon method	IFCC recommendations (non-parammetric, 2.5-97.5 percentiles
Ozarda	Turkey	20-79- range	1584	48		97			227		LAVE method	log transformation and bootstrap method
asian males
Brewster	Netherlands (South asian)	44 (6)	123	51		143			616		Dixon method	IFCC recommendations (non-parammetric, 2.5-97.5 percentiles
George	USA (asian)	>20	214						520	222-818	Dixon method	IFCC recommendations (non-parammetric, 2.5-97.5 percentiles
Wong	USA (asian)	31.6 (8.0)	70	53		106			230		not clear	non-parametric, 97.5 and 2.5 percentiles
Xia	China	41.8 (14.1)	1588	65					277		LAVE method	Log-transformation. The 90% confidence intervals of the lower and upper limits of the RIs were calculated by use of the bootstrap method through random resampling of the same dataset for 100 times. Making use of the procedure, both LLs and ULs were optimized by taking their averages of the repeatedly derived values.
Ichichara	Japan	18-72	2733	69					248		LAVE method.	log transformation, by taking the average of consecutive points of the 5th and 95th centiles
Man	China	20–29	1040	59	57–64				314	290–360	Dixon test	non-parametric (IFCC recommendations), 2.5-97.5 percentiles
	China	30–79	3932	54	53–55				293	281–305	Dixon test	non-parametric (IFCC recommendations), 2.5-97.5 percentiles
Yang	China	41.0 (16.5)	401	43.2	36.2–45.2				341.6	258.1–552.1	Dixon test	log-transformation, 97.5 and 2.5 percentiles
Shah	India	40.8 (13.2)	259	48		125			304		LAVE method	log-transformation, 90% confidence intervals for the Ris were calculated using the bootstrap method
caucasian males
Carlsson	Sweden	70 years	438	59	57-60				125	116-133	not clear	bootstrap method, 2.5-97.5 percentiles
Helmersson-Karlqvist	Sweden	80 years	265	30	24-36				282	192-378	not clear	bootstrap method, 90%
Boulat	Switzerland	82 (60-97)	71	22		60			206		Tukey method	log-transformation, 97.5 and 2.5 percentiles
Rustad	Nordic countries	<=50	175	50					400		results lying outside the interval mean+/-4s	IFCC recommendations (non-parammetric, 2.5-97.5 percentiles
	Nordic countries	>50	200	40					280		results lying outside the interval mean+/-4s	IFCC recommendations (non-parammetric, 2.5-97.5 percentiles
Brewster	Netherlands	48 (7)	251	47		110			322		Dixon method	IFCC recommendations (non-parammetric, 2.5-97.5 percentiles
George	USA	>20	532						382	295-469	Dixon method	IFCC recommendations (non-parammetric, 2.5-97.5 percentiles
Wong	USA	34.1 (10.1)	164	30		89	113.8	86	370		not clear	log-transformation, 97.5 and 2.5 percentiles
Lilleng	Norwegian	43.0 (4)	1855	min=25		131	189	536 (SD)	max=15941		not clear (>800U/l are not shown)	non-parammetric, 2.5-97.5 percentiles
	Norwegian	64 (8)	4139	min=12		2452	147	113	max=2452		not clear (>800U/l are not shown)	non-parammetric, 2.5-97.5 percentiles
black males
Dosoo	Ghana	36	302	93		249			786		Dixon method	non-parametric (IFCC recommendations), 2.5-97.5 percentiles
Karita	Eastern and southeastern Africa	28 (18-59) (median, range, male and female)	1080	60					709		They didn't control for outliers	log-transformation, 97.5 and 2.5 percentiles
Brewster	Netherlands	44 (6)	183	71		213			801		Dixon method	IFCC recommendations (non-parammetric, 2.5-97.5 percentiles
George	USA	>20	391						1001	718 -1284	Dixon method	IFCC recommendations (non-parammetric, 2.5-97.5 percentiles
Wong	USA	28.9 (8.1)	196	52		165	237.8	492.1	520		not clear	log-transformation, 97.5 and 2.5 percentiles
Omuse	Kenya	39 (18)	260	72					460		LAVE method	log-transformation, 97.5 and 2.5 percentiles
males other
Borai	Saudi Arabia	18-64	102	54	38-61				266	225- 331	LAVE method	bootstrap method and 90%CI of the limits of Ris
George	USA (hispanic)	>20	304						572	338-806	Dixon method	IFCC recommendations (non-parammetric, 2.5-97.5 percentiles
Wong	USA (hispanic)	32.6 (8.4)	337	min=71		115	116.9	54	max= 265		not clear	log-transformation, 97.5 and 2.5 percentiles
turkish females
Bakan	Turkey	39 (29–48)- median (IQR)	218	31	28-39				142	135-152	Dixon method	IFCC recommendations (non-parammetric, 2.5-97.5 percentiles
Ozarda	Turkey	20-79- range	1578	34		60			131		LAVE method	log transformation and bootstrap method
asian females
Brewster	Netherlands (South asian)	45 (6)	147	36		95			349		Dixon method	IFCC recommendations (non-parammetric, 2.5-97.5 percentiles
George	USA (asian)	>20	216						194	163- 225	Dixon method	IFCC recommendations (non-parammetric, 2.5-97.5 percentiles
Wong	USA (asian)	31.4 (7.6)	143	27		65			127		not clear	log-transformation, 97.5 and 2.5 percentiles
Xia	China	42.2 (13.8)	1588	44					180		LAVE method	Log-transformation. The 90% confidence intervals of the lower and upper limits of the RIs were calculated by use of the bootstrap method through random resampling of the same dataset for 100 times. Making use of the procedure, both LLs and ULs were optimized by taking their averages of the repeatedly derived values.
Ichichara	Japan	18-65	3612	41					153		LAVE method.	log transformation, by taking the average of consecutive points of the 5th and 95th centiles
Man	China	20–49	4001	37	36–38				178	167–186	Dixon test	non-parametric (IFCC recommendations), 2.5-97.5 percentiles and bootstrap for the samples of less than 120
Man	China	50–59	410	34	31–41				174	156–232	Dixon test	non-parametric (IFCC recommendations), 2.5-97.5 percentiles and bootstrap for the samples of less than 121
Man	China	60–79	116	15	3–29				155	141–167	Dixon test	non-parametric (IFCC recommendations), 2.5-97.5 percentiles and bootstrap for the samples of less than 122
Yang	China	41.0 (16.5)	487	43.2	36.2–45.2				192.2	72.6–226	Dixon test	log-transformation, 97.5 and 2.5 percentiles
Shah	India	40.8 (12.8)	253	36		75			184		LAVE method	log-transformation, 90% confidence intervals for the RIs were calculated using the bootstrap method
caucasian females
Carlsson	Sweden	70 years	459	45	44-47				103	99-107	not clear	bootstrap method, 2.5-97.5 percentiles
Helmersson-Karlqvist	Sweden	80 years	266	24	24-30				204	174-228	not clear	bootstrap method, 2.5-97.5 percentiles
Boulat	Switzerland	85 (62- 99)- range	165	18		40			184		97.5 and 2.5 percentiles	log-transformation, 97.5 and 2.5 percentiles
Lev	Israeli (origins from various continents)	20.2 (2.9)	540			75			248	184–340 (95%)	not reported	bootstrap method, 97.5 percentiles
Rustad	Nordic countries		473	35					210		results lying outside the interval mean+/-4s	non-parammetric, 2.5-97.5 percentiles
Brewster	Netherlands	47 (7)	252	29		72			201		Dixon method	IFCC recommendations (non-parammetric, 2.5-97.5 percentiles
George	USA (white)	>20	655						295	216-374	Dixon method	IFCC recommendations (non-parammetric, 2.5-97.5 percentiles
Wong	USA (white)	29.9 (8.9)	283	18		59			144		not clear	log-transformation, 97.5 and 2.5 percentiles
Lilleng	Norwegian	58.0 (13.0)	5994	min=12		122	160	313 (SD)	max= 15941		not clear (>800U/l are not shown)	non-parammetric, 2.5-97.5 percentiles
black females
Dosoo	Ghana	36 (mean)	288	58		165			476		Dixon method	non-parametric (IFCC recommendations), 2.5-97.5 percentiles
Karita	Eastern and southeastern Africa	28 (18-59) (median, range, male and female)	1021	49					354		They didn't control for outliers	log-transformation, 97.5 and 2.5 percentiles
Brewster	Netherlands	43 (6)	387	48		124			414		Dixon method	IFCC recommendations (non-parammetric, 2.5-97.5 percentiles
George	USA	>20	485						487	310-664	Dixon method	IFCC recommendations (non-parammetric, 2.5-97.5 percentiles
Wong	USA	31.4 (9.9)	317	35		89	109.3	71.9	290		not clear	log-transformation, 97.5 and 2.5 percentiles
Omuse	Kenya	39 (21)	273	53					260		LAVE method	log-transformation, 97.5 and 2.5 percentiles
females other
Borai	Saudi Arabia	18-64	128	27	(CI 23-30)				138	123- 165	LAVE method	bootstrap method and 90%CI of the limits of Ris
George	USA (hispanic)	>20	259						279	88-470	Dixon method	IFCC recommendations (non-parammetric, 2.5-97.5 percentiles
Wong	USA (hispanic)	32.2 (10.9)	219	29		65	69.2	30.6	145		not clear	log-trA1:M71ansformation, 97.5 and 2.5 percentiles
