# Supplementary material for: What Are the Normal Serum Creatine Kinase Values for Skeletal Muscle? A Worldwide Systematic Review
Source: Eur J Neurol. 2025 Jun 13;32(6):e70240. doi: 10.1111/ene.70240 (PMC12163646; doi:10.1111/ene.70240)
Supplement: Supplementary file 2 — Tables S1. [file ENE-32-e70240-s002.zip › Supplementary table 3 (ROB assesment).xlsx]

## Sheet: Tabelle1
Study	N of subjects	Was the sample frame appropriate to address the target population?	Were study participants sampled in an appropriate way?	Was the sample size adequate?	Were the study subjects and the setting described in detail?	Was the data analysis conducted with sufficient coverage of the identified sample?	Were valid methods used for the identification of the condition?	Was the condition measured in a standard, reliable way for all participants?	Was there appropriate statistical analysis?	Was the response rate adequate, and if not, was the low response rate managed appropriately?	concerns
Bakan	435										no control for physical activity and no info on how the population was sampled
Boulat	236										did not report if the data was successfully normalised after log-transformation
Ozarda	3162										no mention of control for physical activity and no info on how the population was sampled
Brewster	1444
George	10096										did not present the median or mean values
Wong	1537										no information on how much they were invited and included, if the laboratory controlled for quality and methods for control for outliers
Xia	3029										Not clear how they selected the participants and no presentation of median or mean values
Ichichara	6345										Not clear how they selected the participants and no presentation of median or mean values
Man	17356										no control for physical activity and no methods to deal with this in the analysis
Yang	888										Not clear how they selected the participants and no report if the data was normalised
Carlsson	897										No information on laboratory standrards and no report on controling for outliers
Helmersson	531										No information on laboratory standrards and no report on controling for outliers
Lev	968										Only young people attending the army, no control for physical activity and outliers
Rustad	1849										no control for physical activity, not clear how they selected the participants and no means or medians
Lilleng	12828
Dosoo	625										no control for physical activity and no methods to deal with this in the analysis
Karita	2105										no control for physical activity and no means or medians
Omuse	2020										no means or medians
Shah
Borai											no means or medians
Legend
	yes
	no
	unclear
	not applicable
